# Supplementary material for: Sleep Hygiene and Symptom Burden in Multiple Sclerosis: A Cross-Sectional Study
Source: Clocks Sleep. 2026 Apr 30;8(2):24. doi: 10.3390/clockssleep8020024 (PMC13214699; doi:10.3390/clockssleep8020024)
Supplement: Supplementary file 1 [file clockssleep-08-00024-s001.zip]

Archive with 1 entries (1 files):
- clockssleep-4223761-supplementary.pdf
